# Supplementary material for: Hygiene performance rating—An auditing scheme for evaluation of slaughter hygiene
Source: MethodsX. 2020 Feb 20;7:100829. doi: 10.1016/j.mex.2020.100829 (PMC7078355; doi:10.1016/j.mex.2020.100829)
Supplement: Supplementary file 1 [file mmc1.xlsx]

## Sheet: Control points - questions
		Control point	Score			Economical weighting	Hygienic weighting
			1	2	3
1	1	Premises - sort of building material - floor are water proof, easy to clean and disinfect	Yes		No	1	1
2	2	Premises - sort of building material - walls are smooth, resistant and water proof, with light, washable surface	Yes		No	1	1
3	3	Premises - sort of building material - doors made of strong, anti-corrosive material	Yes		No	1	1
4	4	Premises - state - floor are in good state. No damages that hampers cleaning	Yes		No	1	1
5	5	Premises - state - walls are in good state. No damages that hampers cleaning	Yes		No	1	1
6	6	Premises - state - doors are in good state. No damages that hampers cleaning	Yes		No	1	1
7	7	Cleanness of premises before start-up slaughter is acceptable	Yes		No	2	3
8	8	Premises are cleaned and wiped continuously during slaughtering	Yes		No	2	3
9	9	Premises are cleaned and swabbed in each break	Yes		No	2	6
10	10	Devices and equipment - state and design - devices and equipment are of anti-corrosive material, easy to clean and disinfect	Yes		No	1	6
11	11	Devices and equipment - state - all surfaces that have or can have direct contact with meat, are smooth. This includes joints and welds. Devices are maintained in accordance with the regulations	Yes		No	2	6
12	12	Drain from sinks and disinfecting tools are in good condition and water is led away as not to splash onto carcasses and inventory	Yes		No	2	3
13	13	Slaughter hall and slaughter line is tidy at start-up	Yes	Some, but not acceptable.	No	2	3
14	14	Equipment that can come into contact with the carcasses, without prior wash, is stored as not to be contaminated	Yes		No	2	6
15	15	Separation between clean and dirty part of the slaughter line is at the skinning position	Yes		No	2	3
16	16	Clean and dirty part of the slaughter line are well separated	Yes		No	1	3
17	17	The distance between positions is adequate to allow hygienic slaughter	Yes		No	1	3
18	18	Personnel must cross clean part of slaughter line to access dirty areas	No		Yes	1	3
19	19	It is possible to gain access to working positions without contaminating clothes or carcasses	Yes		No	1	3
20	20	Good separation between personnel from clean and dirty parts of the slaughter hall	Yes		No	2	3
21	21	Personnel other than slaughters do not cross between clean and dirty area without hygienic measures	No		Yes	2	3
22	22	Evacuation of personnel from slaughter line when slaughter line stops to prevent contamination of carcasses, operators and slaughter line	Yes	No evacuation but no contamination either	No	2	3
23	23	Maintenance/technical support during slaughtering	No technical support on slaughter line that can contaminate slaughter. Cleaning is performed after technical support		Technical support performed can contaminate the carcasses.	2	6
24	24	Slaughter in groups - personnel change workwear when moving from dirty to clean positions	Yes		No	2	6
25	25	Speed of the slaughter line is adjusted to premises and skills	Yes		No	2	12
26	26	Cleaning of slaughter hooks	Slaughter hooks are washed and clean		Slaughter hooks are not washed and clean	2	3
27	27	Leaders are present in the slaughter hall and take action when needed	Yes		No	2	12
28	28	Resources are available for continuous education and follow-up of slaughters	Yes		No	2	12
29	29	Workwear at start-up is clean and intact	Yes		No	2	3
30	30	Workwear through workday is changed according to need in breaks	Yes		No	2	3
31	31	Cover of hair, beard	All hair is covered by headgear		Hair is not covered by headgear	2	3
32	32	Change clothes and washing of hands and equipment when change in species slaughtered to prevent cross contamination between species?	Yes	Some, but not acceptable	No	2	6
33	33	Wardrobe is functional with regard to separating clean and dirty	Yes		No	1	3
34	34	Wardrobe is tidy	Yes		No	2	3
35	35	Hand wash is adequately positioned and close to the wardrobe	Yes		No	1	6
36	36	Water temperature in hand wash in wardrobe	Temperature is adjusted for hand washing	Takes long time to achieve adequate temperature	Too hot or too cold	2	6
37	37	Soap available in connection to hand wash in wardrobe	Yes		No	2	3
38	38	Disinfection available in connection to wardrobe	Yes		No	2	3
39	39	Washing equipment for coveralls and boots in or in connection to wardrobe	Yes		No	1	6
40	40	Use of hand wash at entrance of slaughter hall at start of work, after breaks, toilet visits, among others	Yes		No	2	6
41	41	Unnecessary use of equipment and techniques along the slaughter line which can contaminate carcasses?	No		Yes	2	6
42	42	System of reduced payment for dirty animals sent for slaughter applied in accordance with intentions	Yes	Partly	No	2	12
43	43	Judging for dirt, of carcass before skinning, at position where all parts of animal can be inspected	Yes		No	2	12
44	44	Animals are satisfactory shorn	Yes		No	2	12
45	45	Cleaning in barn - clean and dry	Floor in bins are clean and dry		Floor in bins are not clean and dry	2	6
46	46	Lairage of animals after shearing	Animals are slaughtered immediately, or are lairaged so no re-contamination occur after shearing, or shearing is performed on hanging carcasses		Animals can be re-contaminated after shearing	2	12
47	47	All working positions are facilitated with hand wash	Yes	Hand wash available in immediate working position	No	1	6
48	48	Is knife disinfecting tools available in all working positions?	Yes, or knife not used	Knife disinfecting tools are available at immediate working position	No	1	6
49	49	Are all working positions, where necessary, facilitated with equipment disinfecting tools?	Yes		No	1	6
50	50	Are sinks situated expediently in accordance with the work flow?	Yes		No	1	6
51	51	Expedient position of knife disinfecting tool related to work rhythm	Yes		No	1	6
52	52	Expedient position of equipment disinfecting tool related to work rhythm	Yes		No	1	6
53	53	Position of sink so no splashing of water onto carcasses occur	Yes	Sink must be used carefully	Impossible to prevent splashing	1	6
54	54	Position of knife disinfecting tool so no splashing of water onto carcasses occur	Yes	Knife disinfecting tool must be used carefully	Impossible to prevent splashing	1	6
55	55	Position of equipment disinfecting tool so no splashing of water onto carcasses occur	Yes	Equipment disinfecting tool must be used carefully	Impossible to prevent splashing	1	6
56	56	Construction of knife disinfecting tool secure contact between knife blade and transition between lover part of shaft and blade with hot water	Yes		No	1	6
57	57	Soap available in connection to sink	Yes		No	2	6
58	58	Water temperature in hand wash	Adequate temperature for washing hands	Takes long time to reach adequate temperature	Too warm or too hot water	2	6
59	59	Water temperature in knife disinfecting tool at start up slaughtering	Acceptable, over 82°C	Acceptable, between 72°C and 82°C	Not acceptable, below 72°	2	6
60	60	Water temperature in knife disinfecting tool through the day	Acceptable, over 82°C	Acceptable, between 72°C and 82°C	Not acceptable, below 72°	2	6
61	61	Temperature in equipment disinfecting tool at start up slaughtering	Acceptable, over 82°C	Acceptable, between 72°C and 82°C	Not acceptable, below 72°	2	6
62	62	Temperature in equipment disinfecting tool through the day	Acceptable, over 82°C	Acceptable, between 72°C and 82°C	Not acceptable, below 72°	2	6
63	63	When hot water is not used for decontamination of knives, is the alternative a accepted method that secure decontamination of knives?	Yes		No	1	6
64	64	When hot water is not used for decontamination of equipment, is the alternative a accepted method that secure decontamination of equipment?	Yes		No	1	6
65	65	Disinfecting tool for knife are acceptably filled with water, ensuring that knife blade and transition between blade and shaft is immersed in water?	Yes		No	2	6
66	66	Systematic and correct use of hand wash. Only dry hands when in contact with dirty material. When in contact with both clean and dirty material, always use soap on washing hands. When contact with only clean material, use soap when needed, and as often as possible and always when risk carcass (from dirty animals or animals slaughtered without shearing) are handled.	Yes		No	2	12
67	67	Use two-knives method correctly	Yes		No	2	6
68	68	Water in knife disinfecting tool is kept clean throughout the day	Yes		No	2	6
69	69	Systematic use of decontamination for other equipment in use	Yes		No	2	6
70	70	Adequate functionality of disinfecting tool used for other equipment	Yes		No	1	6
71	71	Is knife disinfecting tool clean at start-up slaughtering?	Yes		No	2	6
72	72	Cleanness of knives at start-up slaughtering	Acceptable cleanness		Unacceptable cleanness	2	6
73	73	Cleaning of knives in breaks	Acceptably cleaned		Unacceptably cleaned	2	6
74	74	Securing clean knife shafts during the day	Yes		No	2	6
75	75	Cleaning of equipment/working tools/table for sticking at start-up slaughtering	Equipment/working tools (not knives) are acceptably clean		Equipment/working tools (not knives) are not acceptably clean	2	6
76	76	Cleaning of equipment/working tools/table for sticking during the day	Working tools are cleaned acceptably	Working tools are cleaned in breaks	Working tools are not systematically cleaned	2	6
78	77	Clearing of personal equipment as e.g. gloves, helmets, coveralls at breaks	Personal equipment is hanged in wardrobe at breaks facilitating the cleaning of slaughter hall		Personal equipment is left in the slaughter hall in breaks	2	3
79	78	Flush hose available and used in position	No flushing hose or never used	Flushing hose used only in emergencies, and with no splashing on carcasses	Flushing hose used so contamination of carcasses occur	2	6
80	79	Use of cutting glove made of steel or nylon	No	Yes, but covered with rubber	Yes, and without or partly covered by rubber	2	12
81	80	Use of other gloves than cutting gloves	No	Yes, tight plastic gloves	Yes. Rubber gloves, plastic gloves with holes or cotton gloves with or without covering	2	12
82	81	Operator touches both clean and dirty material	No		Yes	2	12
83	82	Operator touches uncovered meat	No		Yes	2	12
84	83	Contact between fur/skin and uncovered meat	Not occurring	Some contact between fur/skin and uncovered meat	Extensive contact between fur/skin and uncovered meat	2	12
85	84	Contact between carcasses	No contact between carcasses at or after this position		Carcasses are in contact at or after this position	1	3
86	85	Carcass touches platform/technical equipment that is not disinfected between carcasses	No		Yes	1	6
87	86	Edible offals touches platform/technical equipment that is not disinfected between each carcass	No		Yes	1	6
88	87	Contact between breast organs and carcass which can contaminate the carcass with bacteria from throat and stomach	No		Yes	2	6
89	88	Contamination of carcasses or edible offals are labelled "Risk carcasses"	Yes		No	2	12
90	89	In case of upgrading risk carcass (from dirty animals or animals slaughtered without shearing) to normal carcass, this is done according to regulations	Yes		No	2	12
91	90	Sticking method	Breast sticking or throat sticking without cutting oesophagus		Cutting of oesophagus and trachea together with blood vessels	2	6
92	91	Gurgitation of stomach content from sticking to suspension in front legs	0	< 5 %	>=5%	1	6
93	92	Separate hanging of carcasses from bleeding to start slaughter treatment	Yes	Carcasses are guided hanging shoulder to shoulder with minimal possibilities of contamination from neighbouring front legs or throat	No	1	12
94	93	Rubber band or plastic clips on oesophagus has fallen off or partly fallen off	0	<5%	>=5%	2	12
95	94	Puncture of abdominal wall when cutting of testicles/udder so intestines are exposed and contaminated by skin or wool	0	<5%	>=5%	2	6
96	95	Tail is cut too short so mucous membrane of intestines are included	0	<5%	>=5%	2	12
97	96	Dust and debris on carcasses when skinning	No visible dust/debris/wool in the air in skinning position		Visible dust/debris/wool in the air in skinning position	2	6
98	97	Parts of the skin is left after skinning, or skin is torn, so manual skinning is indicated	0	<5%	>=5%	2	12
99	98	Operators try to remove parts of skin, left after skinning position, without proper hand hygiene	No		Yes	2	12
100	99	Intestine is torn at position of skinning	0	<5%	>=5%	2	12
101	100	Technique for removal of intestine	Bagging of rectum, or other accepted method, which prevent spilling of intestinal content in pelvis or peritoneum	Plastic bags fall off in <=5% of the intestines	No plastic bag, or other accepted method used, or plastic bag fall off	2	12
102	101	Procedure for evisceration can lead to contamination of carcass	No		Yes	2	12
103	102	Operator on the ringing position must touch the inside of carcasses to reach internal genital organs and urinary bladder	0	<5%	>=5%	2	6
104	103	Evisceration procedure can contribute to contamination of edible offals	No		Yes	2	6
105	104	Faecal material in pelvic area after evisceration	0		>0%	2	12
106	105	Damage in rectum at ringing/on evisceration position	0	<5%	>=5%	2	12
107	106	Damage in intestine/stomach at ringing/on evisceration position	0	<5%	>=5%	2	12
108	107	Spilling of bile on carcass when removing gallbladder	0	<5%	>=5%	2	6
109	108	Carcasses with unsatisfactory removal of diaphragm	0	<5%	>=5%	2	6
110	109	Implementation of systematic decontamination by trimming/cutting?	Yes. All carcasses are judged thoroughly and trimmed when needed	Carcasses are to some degree judged and trimmed	Trimming of carcasses is accomplished to a small degree	2	12
111	110	Is there any other form of decontamination than trimming in use?	Yes		No	1	12
112	111	Risk carcasses (from dirty animals or animals slaughtered without shearing) are kept separately from normal carcasses from when contamination occur until cutting	Yes		No	2	12
113	112	Labelling of risk carcasses (dirty animals or animals slaughtered without shearing)	Risk carcass are clearly labelled and according to intensions		Risk carcass are not labelled clearly and according to intentions	2	12
114	113	Routines when performing post mortem control can contribute to contamination of carcasses	No		Yes	2	12
115	114	When trimming, membranes and surfaces underneath are kept intact	Yes		No	2	6
116	115	Can carcasses become contaminated from contact with neck from neighbouring carcasses?	No. Necks can not come into contact with other carcasses, or the neck is cut to remove possible remnants of intestinal/stomach contents	It can occur to a very limited degree	Yes, it occurs quite often	1	12
117	116	Neck is re-cut on an expedient position in the slaughter line with acceptable effect	Yes	Neck is cut, but with danger of contamination of the cutting surface	No	2	12
118	117	Sufficient part of neck is cut of	0	<5%	>=5%	2	12
119	118	End control of carcasses	Systematic end control of all carcasses and trimming when contamination is discovered	End control of some carcasses and trimming with removal of contamination when discovered	No end control of carcasses	2	6
120	119	Edible offals are transported to cooling areas during breaks	Yes		No	2	6
121	120	Visible faecal content on carcasses	0	<5%	>=5%	2	12
122	121	Visible hand marks on carcasses	0	<5%	>=5%	2	6
123	122	Splash/dripping of blood or stomach content from neck onto back during skinning	0	<5%	>=5%	2	12
124	123	Unacceptable degree of blood spilling on carcass	0	<5%	>=5%	2	3
125	124	Visible contaminations from skin onto carcass	0	<5%	>=5%	2	12
126	125	Visible remains of wool on carcass	0	<5%	>=5%	2	6
127	126	Membranes are torn over thighs	0	<5%	>=5%	2	3
128	127	Unnecessary cutting in meat	0	<5%	>=5%	2	3

## Sheet: Crosstabulation
	Control point	Chapters - positions
		1. Administration, leadership and premises	2. Bleeding	3. Rodding	4. Pre-skinning	5. Skinning	6. Abdominal organ removal (evisceration)	7. Breast organ removal (evisceration)	8. Post mortem control	9. Trimming, after-control	10. Weighing, grading	11. Handling of edible offals	12. Final inspection of carcasses
1	Premises - sort of building material - floor are water proof, easy to clean and disinfect	x
2	Premises - sort of building material - walls are smooth, resistant and water proof, with light, washable surface	x
3	Premises - sort of building material - doors made of strong, anti-corrosive material	x
4	Premises - state - floor are in good state. No damages that hampers cleaning	x
5	Premises - state - walls are in good state. No damages that hampers cleaning	x
6	Premises - state - doors are in good state. No damages that hampers cleaning	x
7	Cleanness of premises before start-up slaughter is acceptable	x
8	Premises are cleaned and wiped continuously during slaughtering	x
9	Premises are cleaned and swabbed in each break	x
10	Devices and equipment - state and design - devices and equipment are of anti-corrosive material, easy to clean and disinfect	x
11	Devices and equipment - state - all surfaces that have or can have direct contact with meat, are smooth. This includes joints and welds. Devices are maintained in accordance with the regulations	x
12	Drain from sinks and disinfecting tools are in good condition and water is led away as not to splash onto carcasses and inventory	x
13	Slaughter hall and slaughter line is tidy at start-up	x
14	Equipment that can come into contact with the carcasses, without prior wash, is stored as not to be contaminated	x
15	Separation between clean and dirty part of the slaughter line is at the skinning position	x
16	Clean and dirty part of the slaughter line are well separated	x
17	The distance between positions is adequate to allow hygienic slaughter	x
18	Personnel must cross clean part of slaughter line to access dirty areas	x
19	It is possible to gain access to working positions without contaminating clothes or carcasses	x
20	Good separation between personnel from clean and dirty parts of the slaughter hall	x
21	Personnel other than slaughters do not cross between clean and dirty area without hygienic measures	x
22	Evacuation of personnel from slaughter line when slaughter line stops to prevent contamination of carcasses, operators and slaughter line	x
23	Maintenance/technical support during slaughtering	x
24	Slaughter in groups - personnel change workwear when moving from dirty to clean positions	x
25	Speed of the slaughter line is adjusted to premises and skills	x
26	Cleaning of slaughter hooks	x
27	Leaders are present in the slaughter hall and take action when needed	x
28	Resources are available for continuous education and follow-up of slaughters	x
29	Workwear at start-up is clean and intact	x
30	Workwear through workday is changed according to need in breaks	x
31	Cover of hair, beard	x
32	Change clothes and washing of hands and equipment when change in species slaughtered to prevent cross contamination between species?	x
33	Wardrobe is functional with regard to separating clean and dirty	x
34	Wardrobe is tidy	x
35	Hand wash is adequately positioned and close to the wardrobe	x
36	Water temperature in hand wash in wardrobe	x
37	Soap available in connection to hand wash in wardrobe	x
38	Disinfection available in connection to wardrobe	x
39	Washing equipment for coveralls and boots in or in connection to wardrobe	x
40	Use of hand wash at entrance of slaughter hall at start of work, after breaks, toilet visits, among others	x
41	Unnecessary use of equipment and techniques along the slaughter line which can contaminate carcasses?	x
42	System of reduced payment for dirty animals sent for slaughter applied in accordance with intentions	x
43	Judging for dirt, of carcass before skinning, at position where all parts of animal can be inspected	x
44	Animals are satisfactory shorn	x
45	Cleaning in barn - clean and dry	x
46	Lairage of animals after shearing	x
47	All working positions are facilitated with hand wash		x	x	x	x	x	x	x	x	x	x
48	Is knife disinfecting tools available in all working positions?		x	x	x	x	x	x	x	x	x	x
49	Are all working positions, where necessary, facilitated with equipment disinfecting tools?			x	x	x	x	x	x	x	x
50	Are sinks situated expediently in accordance with the work flow?		x	x	x	x	x	x	x	x	x	x
51	Expedient position of knife disinfecting tool related to work rhythm		x	x	x	x	x	x	x	x	x	x
52	Expedient position of equipment disinfecting tool related to work rhythm			x	x	x	x	x	x	x	x
53	Position of sink so no splashing of water onto carcasses occur			x	x	x	x	x	x	x	x	x
54	Position of knife disinfecting tool so no splashing of water onto carcasses occur			x	x	x	x	x	x	x	x	x
55	Position of equipment disinfecting tool so no splashing of water onto carcasses occur			x	x	x	x	x	x	x	x
56	Construction of knife disinfecting tool secure contact between knife blade and transition between lover part of shaft and blade with hot water		x	x	x	x	x	x	x	x	x	x
57	Soap available in connection to sink		x	x	x	x	x	x	x	x	x	x
58	Water temperature in hand wash		x	x	x	x	x	x	x	x	x	x
59	Water temperature in knife disinfecting tool at start up slaughtering		x	x	x	x	x	x	x	x	x	x
60	Water temperature in knife disinfecting tool through the day		x	x	x	x	x	x	x	x	x	x
61	Temperature in equipment disinfecting tool at start up slaughtering			x	x	x	x	x	x	x	x
62	Temperature in equipment disinfecting tool through the day			x	x	x	x	x	x	x	x
63	When hot water is not used for decontamination of knives, is the alternative a accepted method that secure decontamination of knives?		x	x	x	x	x	x	x	x	x	x
64	When hot water is not used for decontamination of equipment, is the alternative a accepted method that secure decontamination of equipment?			x	x	x	x	x	x	x	x	x
65	Disinfecting tool for knife are acceptably filled with water, ensuring that knife blade and transition between blade and shaft is immersed in water?		x	x	x	x	x	x	x	x	x	x
66	Systematic and correct use of hand wash. Only dry hands when in contact with dirty material. When in contact with both clean and dirty material, always use soap on washing hands. When contact with only clean material, use soap when needed, and as often as possible and always when CCP-carcasses are handled.			x	x	x	x	x	x	x	x	x
67	Use two-knives method correctly		x	x	x	x	x	x	x	x	x	x
68	Water in knife disinfecting tool is kept clean throughout the day		x	x	x	x	x	x	x	x	x	x
69	Systematic use of decontamination for other equipment in use			x	x	x	x	x	x	x	x
70	Adequate functionality of disinfecting tool used for other equipment			x	x	x	x	x	x	x	x
71	Is knife disinfecting tool clean at start-up slaughtering?		x	x	x	x	x	x	x	x	x	x
72	Cleanness of knives at start-up slaughtering		x	x	x	x	x	x	x	x	x	x
73	Cleaning of knives in breaks		x	x	x	x	x	x	x	x	x	x
74	Securing clean knife shafts during the day						x	x	x	x	x
75	Cleaning of equipment/working tools/table for sticking at start-up slaughtering		x	x	x	x	x	x	x	x	x
76	Cleaning of equipment/working tools/table for sticking during the day		x	x	x	x	x	x	x	x	x
77	Clearing of personal equipment as e.g. gloves, helmets, coveralls at breaks			x	x	x	x	x	x	x	x	x
78	Flush hose available and used in position			x	x	x	x	x	x	x	x
79	Use of cutting glove made of steel or nylon			x	x	x	x	x	x	x	x	x
80	Use of other gloves than cutting gloves			x	x	x	x	x	x	x	x	x
81	Operator touches both clean and dirty material			x	x	x	x	x	x	x	x	x
82	Operator touches uncovered meat			x	x	x	x	x	x	x	x
83	Contact between fur/skin and uncovered meat			x	x	x
84	Contact between carcasses			x	x	x	x	x	x	x
85	Carcass touches platform/technical equipment that is not disinfected between carcasses			x	x	x	x	x	x	x	x
86	Edible offals touches platform/technical equipment that is not disinfected between each carcass							x	x	x	x	x
87	Contact between breast organs and carcass which can contaminate the carcass with bacteria from throat and stomach							x	x	x
88	Contamination of carcasses or edible offals are labelled "Risk carcasses"				x	x	x	x	x	x	x
89	In case of upgrading Risk carcass (from dirty animals or animals slaughtered without shearing) to normal carcass, this is done according to regulations				x	x	x	x	x	x	x
90	Sticking method		x
91	Gurgitation of stomach content from sticking to suspension in front legs		x
92	Separate hanging of carcasses from bleeding to start slaughter treatment		x
93	Rubber band or plastic clips on oesophagus has fallen off or partly fallen off			x
94	Puncture of abdominal wall when cutting of testicles/udder so intestines are exposed and contaminated by skin or wool				x
95	Tail is cut too short so mucous membrane of intestines are included				x
96	Dust and debris on carcasses when skinning					x
97	Parts of the skin is left after skinning, or skin is torn, so manual skinning is indicated					x
98	Operators try to remove parts of skin, left after skinning position, without proper hand hygiene					x	x	x	x	x
99	Intestine is torn at position of skinning					x
100	Technique for removal of intestine						x
101	Procedure for evisceration can lead to contamination of carcass						x
102	Operator on the ringing position must touch the inside of carcasses to reach internal genital organs and urinary bladder						x
103	Evisceration procedure can contribute to contamination of edible offals						x
104	Faecal material in pelvic area after evisceration						x
105	Damage in rectum at ringing/on evisceration position						x
106	Damage in intestine/stomach at ringing/on evisceration position						x
107	Spilling of bile on carcass when removing gallbladder						x
108	Carcasses with unsatisfactory removal of diaphragm							x
109	Implementation of systematic decontamination by trimming/cutting?									x
110	Is there any other form of decontamination than trimming in use?									x
111	Risk carcasses (from dirty animals or animals slaughtered without shearing) are kept separately from normal carcasses from when contamination occur until cutting								x	x	x
112	Labelling of Risk carcasses (dirty animals or animals slaughtered without shearing)			x	x	x	x	x	x	x	x		x
113	Routines when performing post mortem control can contribute to contamination of carcasses								x
114	When trimming, membranes and surfaces underneath are kept intact				x	x	x	x	x	x
115	Can carcasses become contaminated from contact with neck from neighbouring carcasses?									x	x
116	Neck is re-cut on an expedient position in the slaughter line with acceptable effect									x
117	Sufficient part of neck is cut of									x
118	End control of carcasses									x	x
119	Edible offals are transported to cooling areas during breaks											x
120	Visible faecal content on carcasses												x
121	Visible hand marks on carcasses												x
122	Splash/dripping of blood or stomach content from neck onto back during skinning												x
123	Unacceptable degree of blood spilling on carcass												x
124	Visible contaminations from skin onto carcass												x
125	Visible remains of wool on carcass												x
126	Membranes are torn over thighs												x
127	Unnecessary cutting in meat												x
